# Supplementary material for: A modified homogeneity index for multi- target radiotherapy plans by subtracting high-dose subvolumes
Source: PeerJ. 2026 Mar 20;14:e21005. doi: 10.7717/peerj.21005 (PMC13007637; doi:10.7717/peerj.21005)
Supplement: Supplemental Information 1 — The following parameters were collected and compared for all target volumes from 15 breast cancer patients and 15 nasopharyngeal carcinoma patients in the data: Volume of PTVori and PTVpro Dose metrics: D2%, D5%, D50%, D95%, D98% Calculated HI: HI1ori and HI1pro, HI2ori and HI2pro, HI3ori and HI3pro [file peerj-14-21005-s001.xlsx]

## Sheet: BC
				PTVboost(4950cGy)											PTV(4350cGy)
	Volume(CC)			the same between ori and pro											ori					pro
patient	PTVboost ori and pro	PTVori	PTVpro	D2%(cGy)	D5%(cGy)	D50%(cGy)	D95%(cGy)	D98%(cGy)	HI1ori	HI1pro	HI2ori	HI2pro	HI3ori	HI3pro	D2%(cGy)	D5%(cGy)	D50%(cGy)	D95%(cGy)	D98%(cGy)	D2%(cGy)	D5%(cGy)	D50%(cGy)	D95%(cGy)	D98%(cGy)	HI1ori	HI1pro	HI2ori	HI2pro	HI3ori	HI3pro
1	96.6	320.1	223.5	5257	5243	5167	4972	4905	0.0711111	0.0711111	1.05451	1.05451	0.0681246	0.0681246	5238	5217	4580	4351	4262	4996	4911	4539	4316	4227	0.224368	0.176782	1.19903	1.13786	0.2131	0.169421
2	107.2	393.9	282.5	5225	5210	5141	4950	4882	0.0692929	0.0692929	1.05253	1.05253	0.0667185	0.0667185	5204	5183	4557	4374	4299	4973	4878	4523	4349	4278	0.208046	0.15977	1.18496	1.12164	0.198596	0.153659
3	201.8	929.4	731.4	5300	5281	5190	4983	4932	0.0743434	0.0743434	1.0598	1.0598	0.0709056	0.0709056	5266	5236	4556	4350	4246	4967	4874	4536	4322	4220	0.234483	0.171724	1.20368	1.12772	0.223881	0.164683
4	76.3	481	402.2	5229	5205	5114	4960	4921	0.0622222	0.0622222	1.0494	1.0494	0.0602268	0.0602268	5179	5143	4537	4400	4357	4927	4818	4519	4393	4348	0.188966	0.133103	1.16886	1.09674	0.181177	0.128126
5	80.5	257	175.7	5275	5256	5159	4959	4831	0.089697	0.089697	1.05989	1.05989	0.0860632	0.0860632	5249	5218	4660	4353	4232	5049	4956	4602	4301	4185	0.233793	0.198621	1.19871	1.15229	0.21824	0.187744
6	136.7	888.1	733.6	5271	5247	5140	4963	4904	0.0741414	0.0741414	1.05722	1.05722	0.0714008	0.0714008	5215	5172	4493	4350	4292	4979	4845	4476	4341	4282	0.212184	0.16023	1.18897	1.1161	0.205431	0.155719
7	101.5	303.9	186.3	5246	5228	5141	4965	4901	0.069697	0.069697	1.05297	1.05297	0.0671076	0.0671076	5224	5198	4681	4372	4263	5011	4941	4585	4326	4227	0.22092	0.18023	1.18893	1.14216	0.205298	0.170992
8	128.9	777.7	647.3	5275	5259	5184	4950	4836	0.0886869	0.0886869	1.06242	1.06242	0.0846836	0.0846836	5240	5212	4578	4424	4346	5012	4871	4562	4410	4332	0.205517	0.156322	1.17812	1.10454	0.195282	0.149057
9	95.8	350	254.4	5246	5232	5155	4960	4903	0.0692929	0.0692929	1.05484	1.05484	0.0665373	0.0665373	5224	5203	4548	4363	4297	4955	4856	4517	4340	4274	0.213103	0.156552	1.19253	1.11889	0.203826	0.150764
10	157.3	826.1	668	5278	5263	5180	4953	4888	0.0787879	0.0787879	1.06259	1.06259	0.0752896	0.0752896	5247	5218	4584	4392	4325	4909	4797	4558	4377	4309	0.211954	0.137931	1.18807	1.09596	0.201134	0.131637
11	126.7	536.4	409.6	5277	5259	5168	4950	4873	0.0816162	0.0816162	1.06242	1.06242	0.0781734	0.0781734	5248	5221	4544	4368	4291	5045	4929	4516	4346	4267	0.22	0.178851	1.19528	1.13415	0.210607	0.172276
12	128.8	718.9	586	5233	5216	5134	4951	4908	0.0656566	0.0656566	1.05352	1.05352	0.0633035	0.0633035	5199	5170	4552	4370	4267	4903	4816	4536	4349	4246	0.214253	0.151034	1.18307	1.10738	0.204745	0.144841
13	142.7	635.4	492.8	5199	5184	5116	4950	4903	0.059798	0.059798	1.04727	1.04727	0.0578577	0.0578577	5174	5152	4566	4365	4278	4886	4781	4543	4340	4256	0.205977	0.144828	1.1803	1.10161	0.196233	0.138675
14	127.9	599.4	467	5297	5274	5157	4952	4896	0.0810101	0.0810101	1.06502	1.06502	0.0777584	0.0777584	5256	5218	4549	4351	4256	4996	4865	4522	4327	4233	0.229885	0.175402	1.19926	1.12434	0.219829	0.168731
15	188.5	1257.6	1068.7	5191	5176	5106	4951	4900	0.0587879	0.0587879	1.04545	1.04545	0.0569918	0.0569918	5156	5127	4548	4376	4248	4923	4809	4530	4357	4223	0.208736	0.16092	1.17162	1.10374	0.199648	0.154525

## Sheet: NPC
							PTVp(6996cGy)											PTVn(6996cGy)											PTVrpn(6996cGy)											PTV1(6006cGy)
	Volume(CC)						the same between ori and pro											the same between ori and pro											the same between ori and pro											ori					pro
patient	PTVp ori and pro	PTVn ori and pro	PTVrpn ori and pro	PTV1ori	PTV1pro	PTV2 ori and pro	D2%(cGy)	D5%(cGy)	D50%(cGy)	D95%(cGy)	D98%(cGy)	HI1ori	HI1pro	HI2ori	HI2pro	HI3ori	HI3pro	D2%(cGy)	D5%(cGy)	D50%(cGy)	D95%(cGy)	D98%(cGy)	HI1ori	HI1pro	HI2ori	HI2pro	HI3ori	HI3pro	D2%(cGy)	D5%(cGy)	D50%(cGy)	D95%(cGy)	D98%(cGy)	HI1ori	HI1pro	HI2ori	HI2pro	HI3ori	HI3pro	D2%(cGy)	D5%(cGy)	D50%(cGy)	D95%(cGy)	D98%(cGy)	D2%(cGy)	D5%(cGy)	D50%(cGy)	D95%(cGy)	D98%(cGy)
1	42.8	16.5	4	541.8	479.4	136.7	7519	7463	7278	7044	6972	0.0781875	0.0781875	1.05948	1.05948	0.075158	0.075158	7599	7552	7326	7076	7006	0.0847627	0.0847627	1.06727	1.06727	0.0809446	0.0809446	7465	7431	7259	7032	6959	0.072327	0.072327	1.05674	1.05674	0.0697066	0.0697066	7406	7317	6541	5998	5831	7149	7016	6507	5976	5809
2	47	45	14.8	786.9	686.6	33.8	7492	7455	7300	7117	7058	0.0620354	0.0620354	1.04749	1.04749	0.0594521	0.0594521	7477	7430	7250	6989	6912	0.0807604	0.0807604	1.0631	1.0631	0.077931	0.077931	7533	7489	7324	7128	7058	0.0678959	0.0678959	1.05065	1.05065	0.0648553	0.0648553	7393	7321	6601	6105	5924	7185	7049	6565	6078	5896
3	55	67.3	60	490.9	314.9	128.1	7547	7504	7334	7114	7041	0.072327	0.072327	1.05482	1.05482	0.0689937	0.0689937	7581	7530	7308	6996	6884	0.0996284	0.0996284	1.07633	1.07633	0.0953749	0.0953749	7617	7568	7345	6984	6698	0.131361	0.131361	1.08362	1.08362	0.125119	0.125119	7531	7466	6847	6055	5793	7255	7159	6554	5936	5666
4	51.6	54.4	13.2	548.4	434	88	7575	7530	7311	7078	7017	0.0797599	0.0797599	1.06386	1.06386	0.0763233	0.0763233	7664	7601	7335	7028	6933	0.104488	0.104488	1.08153	1.08153	0.0996592	0.0996592	7640	7596	7382	7053	6955	0.0979131	0.0979131	1.07699	1.07699	0.0927933	0.0927933	7529	7445	6706	6112	5918	7290	7168	6628	6063	5870
5	75	45	14.8	460	328.5	232.9	7530	7486	7292	7047	6948	0.0831904	0.0831904	1.0623	1.0623	0.0798135	0.0798135	7592	7529	7285	7003	6923	0.0956261	0.0956261	1.07511	1.07511	0.0918325	0.0918325	7595	7560	7364	7032	6928	0.0953402	0.0953402	1.07509	1.07509	0.0905758	0.0905758	7492	7423	6841	6191	6026	7270	7181	6678	6127	5967
6	53.8	17.3	17.7	463.1	381.4	192.6	7611	7551	7320	7072	6990	0.088765	0.088765	1.06773	1.06773	0.0848361	0.0848361	7570	7525	7293	6989	6923	0.0924814	0.0924814	1.07669	1.07669	0.0887152	0.0887152	7618	7563	7326	7049	6983	0.0907662	0.0907662	1.07292	1.07292	0.0866776	0.0866776	7480	7395	6687	6190	6047	7243	7116	6630	6158	6019
7	54.6	40.3	12.6	598.4	497.1	123.2	7625	7562	7355	7116	7032	0.0847627	0.0847627	1.06268	1.06268	0.0806254	0.0806254	7640	7576	7284	6988	6898	0.106061	0.106061	1.08414	1.08414	0.101867	0.101867	7553	7516	7306	7021	6941	0.0874786	0.0874786	1.0705	1.0705	0.0837668	0.0837668	7497	7410	6668	6183	6005	7247	7119	6618	6148	5968
8	101.8	26.1	12.9	615.8	480.9	219	7586	7535	7326	7065	6973	0.0876215	0.0876215	1.06653	1.06653	0.0836746	0.0836746	7603	7548	7303	7027	6954	0.0927673	0.0927673	1.07414	1.07414	0.0888676	0.0888676	7593	7547	7335	7020	6944	0.0927673	0.0927673	1.07507	1.07507	0.0884799	0.0884799	7498	7423	6664	5981	5709	7232	7107	6581	5909	5632
9	48.1	31	3.8	436.5	355.2	125.2	7531	7471	7266	7062	7011	0.0743282	0.0743282	1.05792	1.05792	0.0715662	0.0715662	7587	7532	7287	6994	6921	0.0951973	0.0951973	1.07692	1.07692	0.0913956	0.0913956	7601	7555	7353	6996	6894	0.101058	0.101058	1.0799	1.0799	0.0961512	0.0961512	7453	7370	6661	6115	5958	7246	7126	6592	6078	5923
10	45.9	8.7	10.3	316.6	256.9	95.6	7572	7520	7333	7133	7077	0.0707547	0.0707547	1.05425	1.05425	0.0675031	0.0675031	7535	7490	7284	7019	6959	0.0823328	0.0823328	1.0671	1.0671	0.0790774	0.0790774	7528	7491	7312	7052	6981	0.0781875	0.0781875	1.06225	1.06225	0.0748085	0.0748085	7471	7402	6706	6214	6060	7278	7159	6644	6178	6026
11	89.9	57	3.8	744.6	595.4	83.8	7548	7500	7311	7054	6897	0.0930532	0.0930532	1.06323	1.06323	0.0890439	0.0890439	7531	7486	7276	6990	6912	0.0884791	0.0884791	1.07096	1.07096	0.0850742	0.0850742	7542	7496	7329	7091	7003	0.077044	0.077044	1.05711	1.05711	0.0735435	0.0735435	7454	7383	6631	6081	5860	7188	7056	6572	6028	5806
12	68.2	35.4	9.6	419.1	309.3	44.2	7518	7468	7288	6982	6755	0.109062	0.109062	1.06961	1.06961	0.104693	0.104693	7514	7469	7285	7032	6900	0.0877644	0.0877644	1.06214	1.06214	0.0842828	0.0842828	7493	7459	7275	7070	7017	0.0680389	0.0680389	1.05502	1.05502	0.0654296	0.0654296	7444	7385	6732	6109	5927	7237	7145	6614	6044	5873
13	43.5	49.5	19.4	412	304.2	156.4	7491	7432	7228	7042	6990	0.0716123	0.0716123	1.05538	1.05538	0.0693138	0.0693138	7529	7480	7265	6989	6917	0.0874786	0.0874786	1.07025	1.07025	0.0842395	0.0842395	7562	7503	7278	7017	6937	0.0893368	0.0893368	1.06926	1.06926	0.0858752	0.0858752	7440	7365	6698	6017	5857	7176	7090	6551	5960	5812
14	36.2	61.4	9	566.6	462	18.1	7398	7366	7243	7072	7008	0.0557461	0.0557461	1.04157	1.04157	0.0538451	0.0538451	7379	7346	7201	7009	6928	0.0644654	0.0644654	1.04808	1.04808	0.0626302	0.0626302	7406	7369	7238	7015	6937	0.0670383	0.0670383	1.05046	1.05046	0.0647969	0.0647969	7326	7276	6495	6007	5862	7188	7102	6428	5974	5831
15	104.9	8.9	7.5	666.3	549.6	158.7	7317	7279	7183	7029	6953	0.0520297	0.0520297	1.03557	1.03557	0.0506752	0.0506752	7329	7312	7233	7065	7016	0.0447399	0.0447399	1.03496	1.03496	0.0432739	0.0432739	7308	7288	7212	6996	6934	0.0534591	0.0534591	1.04174	1.04174	0.051858	0.051858	7256	7218	6463	6006	5783	7033	6917	6420	5958	5736
[truncated: 17 more columns]
